# Supplementary material for: The Effect of Self-Management on Patients with Chronic Diseases: A Systematic Review and Meta-Analysis
Source: Healthcare (Basel). 2024 Oct 29;12(21):2151. doi: 10.3390/healthcare12212151 (PMC11544912; doi:10.3390/healthcare12212151)
Supplement: Supplementary file 1 [file healthcare-12-02151-s001.zip]

Archive with 3 entries (3 files):
- PRISMA Checklist.pdf
- Search Strategy.pdf
- Supplementary Materials.pdf
